# Supplementary material for: Stabilization Strategies for Fast Walking in Challenging Environments With Incomplete Spinal Cord Injury
Source: Front Rehabil Sci. 2021 Aug 19;2:709420. doi: 10.3389/fresc.2021.709420 (PMC9397923; doi:10.3389/fresc.2021.709420)
Supplement: Supplementary Table 1 — Complete dataset for straight-walking and maneuver metrics. [file Table_1.XLSX]

## Sheet: S1 Table
Subject	Field	Speed	Straight walking											Lateral walking maneuvers
			Peak lateral COM excursion (m)	Peak lateral COM speed (m/s)	Min. lateral MOS (m)	Short-term Lyapunov exponent	Step width (m)	Step length (m)	Step time (s)	Step width st. dev. (m)	Step length st. dev. (m)	Step time st. dev. (s)	Model fit R2 of COM-foot placement correlation	Initiation MOS (m)	Initiation SW (m)	Termination MOS (m)	Termination SW (m)	Time COM in lane (%)	Maneuver time (s)
iSCI participants
1	Null	Preferred	0.0391559	0.133182	0.0815085	2.22562	0.312898	0.398552	0.557323	0.0125314	0.0328403	0.0246332	0.197547	-0.0132973	0.275656	0.100068	0.495012	100	0.22625
	Null	Fast	0.035091	0.128757	0.078767	2.11817	0.301941	0.463011	0.508889	0.0135543	0.0250903	0.0237929	0.0733259	0.0187535	0.266845	0.0973473	0.586998	100	0.152083
	Amplification	Preferred	0.0404507	0.126576	0.0887467	1.96707	0.33107	0.387954	0.545152	0.016211	0.0264373	0.0239094	0.431253	0.017558	0.302627	0.115479	0.579785	100	0.163333
	Amplification	Fast	0.0337756	0.119854	0.09225	2.01493	0.333052	0.452027	0.491263	0.0223233	0.0340387	0.0198379	0.372136	0.0361226	0.338013	0.0893111	0.558805	99.8053	0.208
	Damping	Preferred	0.0258227	0.0906371	0.093919	1.80822	0.313442	0.390291	0.540051	0.0160044	0.030608	0.0249028	0.0707369	0.0644762	0.285018	0.0743177	0.516992	100	0.465417
	Damping	Fast	0.0279975	0.0985229	0.0856643	1.76329	0.298888	0.455639	0.498131	0.0134582	0.0190389	0.0234258	0.235979	0.101068	0.420442	0.0703918	0.457461	99.4265	0.5
2	Null	Preferred	0.105992	0.235454	0.0549389	2.11523	0.326497	0.281789	0.864646	0.0186069	0.0411988	0.0642669	0.501194	0.0410645	0.345189	0.0346623	0.45443	94.0601	0.252583
	Null	Fast	0.0884639	0.267415	0.0463026	2.21171	0.30401	0.366046	0.716526	0.0281243	0.130137	0.109462	0.652749	0.0142855	0.296499	0.0487566	0.509035	96.9455	0.184167
	Amplification	Preferred	0.115205	0.2846	0.080326	2.14732	0.399096	0.255326	0.773636	0.0339006	0.0594974	0.0993623	0.556385	0.0628478	0.406333	0.0577433	0.488432	92.29	0.365417
	Amplification	Fast	0.082439	0.237127	0.0643764	2.48097	0.319182	0.375932	0.695051	0.0321103	0.0479992	0.0564263	0.59794	0.0405895	0.321698	0.0514491	0.480262	99.0068	0.277083
	Damping	Preferred	0.0708615	0.176732	0.0592037	1.67907	0.306297	0.271878	0.822576	0.0181868	0.0452023	0.0476775	0.457305	0.0323092	0.320117	0.0493822	0.465164	97.7403	0.6475
	Damping	Fast	0.0522158	0.159386	0.053013	1.96544	0.29466	0.38677	0.725969	0.0216337	0.0789571	0.0591811	0.751664	0.0430088	0.306912	0.050666	0.415432	97.8113	0.484583
3	Null	Preferred	0.0890592	0.222194	0.0567761	1.8279	0.356075	0.322046	0.699091	0.0170809	0.0342257	0.0836183	0.0797054	0.0308685	0.337938	0.0518262	0.50899	100	0.186667
	Null	Fast	0.0857265	0.22073	0.0665079	1.61145	0.358386	0.422614	0.656263	0.0235004	0.0363014	0.0874886	0.181619	0.0241781	0.318071	0.0534496	0.516843	100	0.1965
	Amplification	Preferred	0.0947123	0.226024	0.0644387	2.06463	0.356699	0.339834	0.731566	0.0206499	0.0535914	0.0946682	0.318182	0.0535086	0.397619	0.0027338	0.452478	97.348	0.259167
	Amplification	Fast	0.0784526	0.226179	0.0642719	1.77825	0.364228	0.38783	0.604293	0.0255774	0.042492	0.0818162	0.352405	0.041401	0.374747	0.0449725	0.504013	98.9515	0.285833
	Damping	Preferred	0.0542378	0.145791	0.0819339	1.30508	0.356065	0.31649	0.684646	0.0269739	0.0523313	0.0904897	0.443738	0.0586113	0.346451	0.0491949	0.539785	99.051	0.227917
	Damping	Fast	0.0526727	0.15652	0.0741762	1.41274	0.346033	0.408206	0.641414	0.0254607	0.0379425	0.104681	0.170885	0.0575903	0.348837	0.0676447	0.577445	100	0.23625
4	Null	Preferred	0.0767728	0.296407	0.0543073	1.84366	0.418486	0.288413	0.658636	0.0224806	0.0337245	0.0332263	0.339404	0.00988088	0.381529	0.018869	0.554998	99.6107	0.16
	Null	Fast	0.0709129	0.309151	0.0330628	1.91187	0.39353	0.400128	0.588434	0.0220946	0.0296367	0.0165931	0.528134	-0.00328454	0.341548	0.0292903	0.505937	100	0.17
	Amplification	Preferred	0.072304	0.246921	0.0730264	2.05242	0.429093	0.298567	0.674192	0.024621	0.0375423	0.0495063	0.631459	0.0642718	0.448541	0.044995	0.555645	99.8137	0.282917
	Amplification	Fast	0.0674058	0.264815	0.0564322	2.16919	0.429741	0.404906	0.593182	0.0253633	0.0370626	0.0237273	0.492692	0.0346743	0.360086	0.0270037	0.505087	100	0.19375
	Damping	Preferred	0.0537144	0.238076	0.0750684	1.6733	0.423896	0.290231	0.654293	0.0330108	0.0437075	0.0469097	0.328427	0.0663736	0.433353	0.0680792	0.547563	99.4627	0.352083
	Damping	Fast	0.0570026	0.275367	0.0533687	1.76248	0.422169	0.396013	0.593131	0.0198854	0.0257965	0.0232509	0.264127	0.0538264	0.439053	0.0226222	0.489587	97.503	0.48625
5	Null	Preferred	0.061829	0.189236	0.0885493	2.46301	0.349161	0.289676	0.595	0.0200743	0.0317774	0.0379312	0.56242	0.0586593	0.391597	0.101617	0.622797	100	0.17625
	Null	Fast	0.0550539	0.182748	0.0841067	2.63245	0.331892	0.338377	0.553788	0.0193411	0.0336033	0.0269077	0.434318	0.0696115	0.35941	0.10649	0.625026	100	0.156667
	Amplification	Preferred	0.0525386	0.165369	0.0981321	3.16519	0.361345	0.263863	0.544798	0.0241869	0.0417191	0.0320309	0.767874	0.0773625	0.423111	0.107704	0.663404	100	0.2325
	Amplification	Fast	0.0512646	0.170009	0.106556	2.77708	0.376775	0.317078	0.515354	0.0238566	0.0486719	0.0294876	0.691557	0.0617105	0.420153	0.116225	0.664809	99.485	0.185
	Damping	Preferred	0.045193	0.150974	0.101882	1.74579	0.350525	0.283639	0.581465	0.0153201	0.0257241	0.0265273	0.527494	0.121822	0.451899	0.117676	0.595127	100	0.617083
	Damping	Fast	0.0341125	0.127589	0.113789	1.76254	0.361448	0.309202	0.498283	0.0160955	0.0348021	0.0230589	0.324912	0.13324	0.486427	0.132529	0.587886	100	0.574167
6	Null	Preferred	0.113483	0.340265	0.084875	1.70902	0.510025	0.256996	0.702121	0.0412247	0.02939	0.112658	0.407528	0.0802752	0.554302	0.082932	0.668666	99.3143	0.164167
	Null	Fast	0.0923109	0.302143	0.104139	1.72026	0.535065	0.304408	0.611162	0.0533215	0.0323097	0.0834395	0.461502	0.0985121	0.57074	0.0975224	0.679969	98.2974	0.177083
	Amplification	Preferred	0.104588	0.279134	0.117266	1.7757	0.554621	0.259264	0.703384	0.0662462	0.0406128	0.0714958	0.812184	0.114995	0.553894	0.121803	0.636171	92.5583	0.34875
	Amplification	Fast	0.0835305	0.262832	0.128937	1.81507	0.567641	0.297858	0.611414	0.0648471	0.0425023	0.0702294	0.84613	0.113705	0.562346	0.110099	0.608054	91.4651	0.504167
	Damping	Preferred	0.0761046	0.243582	0.120831	1.7514	0.555232	0.220931	0.605909	0.0523756	0.0465165	0.0898393	0.364581	0.127943	0.634059	0.123542	0.650583	95.5286	0.5625
	Damping	Fast	0.0625577	0.229905	0.141238	1.83487	0.579537	0.263737	0.531818	0.039562	0.0349134	0.0863413	0.456081	0.133566	0.651856	0.140757	0.652421	91.5851	0.57375
8	Null	Preferred	0.0339585	0.12491	0.0550207	1.83932	0.240466	0.520735	0.557879	0.0100048	0.0213301	0.0172924	0.404715	0.0288301	0.205793	0.0737277	0.502645	100	0.157083
	Null	Fast	0.0310654	0.114298	0.0559984	2.00608	0.245723	0.654098	0.481162	0.00911723	0.013374	0.00900194	0.716366	0.052812	0.22095	0.0682418	0.487184	100	0.207083
	Amplification	Preferred	0.0440525	0.143733	0.0844014	2.4837	0.29394	0.482645	0.528283	0.0255827	0.0381434	0.0301202	0.771535	0.0679142	0.243203	0.0695054	0.476952	100	0.202917
	Amplification	Fast	0.0314827	0.115835	0.0798349	2.3039	0.274473	0.610361	0.453939	0.0220101	0.0273795	0.0192496	0.857082	0.0733648	0.247623	0.0735294	0.487923	100	0.233333
	Damping	Preferred	0.0235168	0.0728675	0.0694274	1.65195	0.243047	0.516002	0.55399	0.00809325	0.0210582	0.0170979	0.730717	0.0713901	0.224233	0.0472877	0.48179	100	0.309167
	Damping	Fast	0.0212575	0.078195	0.0608905	1.78569	0.238054	0.620329	0.468889	0.00672059	0.0113531	0.00740779	0.633595	0.0540239	0.268791	0.0261265	0.378389	99.1681	0.484375
11	Null	Preferred	0.0803935	0.283153	0.0531055	2.32903	0.435134	0.314513	0.533889	0.0132318	0.0356027	0.0577713	0.277527	0.0359659	0.452553	0.0341453	0.519968	95.6781	0.28125
	Null	Fast	0.0719888	0.281723	0.0551101	2.21539	0.435441	0.413694	0.478838	0.0184283	0.0372559	0.0236236	0.532846	0.0370672	0.426647	0.0338382	0.510802	92.5923	0.324583
	Amplification	Preferred	0.0789611	0.286543	0.0725362	2.35758	0.464388	0.31592	0.531566	0.0138227	0.0500049	0.0693617	0.688729	0.0505171	0.488775	0.0490062	0.547637	90.2001	0.345833
	Amplification	Fast	0.0687414	0.279458	0.0724401	2.57303	0.454686	0.401833	0.464293	0.0199235	0.0411015	0.0274792	0.779566	0.0560478	0.462205	0.0471306	0.547367	90.896	0.474583
	Damping	Preferred	0.0716067	0.253176	0.0642147	1.83056	0.44779	0.314531	0.536313	0.0186497	0.0345109	0.067505	0.342755	0.0687542	0.510154	0.0363852	0.555709	93.1872	0.367083
	Damping	Fast	0.0631176	0.257057	0.0847255	1.81694	0.477092	0.397078	0.45803	0.0144535	0.0364914	0.0266479	0.326073	0.081325	0.524831	0.0563584	0.556855	85.8376	0.504583
12	Null	Preferred	0.111665	0.204742	0.0770415	1.72233	0.348482	0.148519	1.21333	0.019409	0.0573156	0.16788	0.14338	0.0534339	0.389998	0.064804	0.447828	93.4513	0.78875
	Null	Fast	0.0895219	0.224964	0.0685532	1.81417	0.344821	0.269554	0.868081	0.023505	0.0509312	0.0971578	0.392628	0.0369271	0.392373	0.0415094	0.434124	97.455	0.54625
	Amplification	Preferred	0.110727	0.211068	0.0780232	2.02528	0.369893	0.143543	1.10459	0.0214784	0.0749011	0.213594	0.116442	0.0670941	0.398629	0.0155805	0.46331	89.2768	0.392083
	Amplification	Fast	0.0784134	0.19245	0.0749892	2.34033	0.347675	0.237345	0.765	0.0265798	0.078752	0.135913	0.65585	0.0572805	0.389571	0.056088	0.429134	84.2054	0.703333
	Damping	Preferred	0.0841335	0.162195	0.0846758	1.64538	0.351432	0.17869	1.35433	0.0211497	0.0666218	0.165023	0.0389315	0.0576247	0.429757	0.0477232	0.465119	98.9093	0.518333
	Damping	Fast	0.0649614	0.182634	0.0730877	1.56865	0.347311	0.283872	0.920455	0.0167928	0.0493547	0.0760541	0.229185	0.0405843	0.382975	0.0400097	0.421616	95.5204	0.911167
13	Null	Preferred	0.0740364	0.24361	0.0293209	1.88688	0.342863	0.492959	0.640657	0.0149182	0.0264744	0.0467715	0.731635	-0.00604615	0.331337	0.0648669	0.571292	100	0.253917
	Null	Fast	0.0695323	0.256713	0.0318629	1.83896	0.327091	0.555108	0.601919	0.0155592	0.0335775	0.0464983	0.43336	0.0119766	0.317223	0.0746425	0.606762	99.6162	0.15875
	Amplification	Preferred	0.0742582	0.227408	0.0439232	2.17871	0.341418	0.493716	0.658232	0.0212524	0.0451708	0.0677492	0.660932	0.00189562	0.321493	0.0734143	0.610418	100	0.20925
	Amplification	Fast	0.066434	0.206405	0.0519883	2.02879	0.354578	0.553414	0.596869	0.0215908	0.0414551	0.0466237	0.794608	-0.0155095	0.323539	0.0806698	0.56144	99.6881	0.265833
	Damping	Preferred	0.0557152	0.195148	0.0607959	1.55387	0.337348	0.48335	0.625556	0.0182982	0.0258671	0.0420149	0.685705	0.0576797	0.353937	0.0781407	0.574014	99.039	0.363333
	Damping	Fast	0.0544289	0.206077	0.0556275	1.55914	0.338504	0.547649	0.590455	0.0146437	0.0273669	0.0408712	0.440067	0.0694908	0.360613	0.0549193	0.491468	97.5485	0.530833
14	Null	Preferred	0.0978839	0.284347	0.0975642	1.78163	0.429827	0.321678	0.633737	0.0211283	0.0375878	0.0537157	0.070787	0.107577	0.513953	0.105977	0.598947	94.7056	0.205833
	Null	Fast	0.0843875	0.246214	0.0860949	1.8126	0.383247	0.356409	0.639697	0.0326038	0.0432938	0.0632085	0.535283	0.0807222	0.45707	0.102618	0.606519	96.8059	0.2775
	Amplification	Preferred	0.0717048	0.19944	0.113513	2.37883	0.4122	0.321289	0.626616	0.0329585	0.0568788	0.0762944	0.68294	0.0630953	0.45532	0.123826	0.580557	95.9338	0.379167
	Amplification	Fast	0.0767257	0.212572	0.122131	2.17557	0.425533	0.333779	0.60798	0.0314936	0.0546982	0.06335	0.605306	0.102866	0.487476	0.119886	0.610938	99.7576	0.370833
	Damping	Preferred	0.0620821	0.169769	0.108828	1.62988	0.389637	0.323316	0.630101	0.0190334	0.0450508	0.0508297	0.400983	0.10472	0.468027	0.128195	0.599641	95.649	0.35125
	Damping	Fast	0.0566874	0.166302	0.116599	1.54605	0.398611	0.334268	0.602778	0.0188811	0.0525404	0.0436254	0.654601	0.127642	0.486814	0.142078	0.586119	94.2447	0.439167
15	Null	Preferred	0.0731142	0.198527	0.0890127	1.92004	0.413503	0.215592	0.602323	0.0205197	0.0493528	0.0520366	0.0530781	0.0509526	0.409399	0.0876618	0.532042	99.9487	0.450833
	Null	Fast	0.0736508	0.196235	0.0853038	2.13799	0.404024	0.268041	0.605354	0.0200854	0.0428557	0.0498019	0.178946	0.050748	0.410868	0.0913911	0.553374	99.6768	0.3025
	Amplification	Preferred	0.0649757	0.172557	0.104538	2.2941	0.424395	0.218264	0.613434	0.0212819	0.0338725	0.0636502	0.252809	0.102132	0.421577	0.0970828	0.592122	99.7357	0.264167
	Amplification	Fast	0.0573197	0.165327	0.0974476	2.4978	0.407741	0.258706	0.575859	0.0256775	0.0341203	0.0564604	0.425594	0.101715	0.393624	0.0808645	0.549513	98.1631	0.370833
	Damping	Preferred	0.0540583	0.161976	0.113337	1.85482	0.421405	0.206096	0.578384	0.0196561	0.0456807	0.0380576	0.21106	0.105427	0.476741	0.098648	0.483146	96.531	0.591667
	Damping	Fast	0.0608031	0.170838	0.095545	1.84662	0.410136	0.260859	0.586869	0.0207206	0.0432709	0.0408243	0.293971	0.0737274	0.421926	0.0874408	0.458182	96.9319	0.595
Non-iSCI participants
12	Null	Preferred	0.0424336	0.155937	0.033345	1.94795	0.275785	0.647659	0.564949	0.00565597	0.0180838	0.0102394	0.240193	-0.00113359	0.228258	0.0681572	0.570434	100	0.258833
	Null	Fast	0.0376855	0.166221	0.0415002	2.24771	0.283449	0.763477	0.477879	0.00806255	0.0139122	0.00732242	0.508825	0.0222988	0.267389	0.0509191	0.674118	99.8089	0.181667
	Amplification	Preferred	0.0437215	0.156448	0.0526104	2.50638	0.292412	0.642144	0.561616	0.0076049	0.0173093	0.0105663	0.263296	0.0117949	0.263318	0.0769165	0.617643	100	0.2075
	Amplification	Fast	0.034581	0.149599	0.0566292	2.32444	0.294642	0.759802	0.475657	0.0120174	0.0154824	0.00758107	0.460616	0.0356833	0.290582	0.0846165	0.643199	99.235	0.249167
	Damping	Preferred	0.0226482	0.0936561	0.036618	1.60303	0.264844	0.657013	0.57	0.00921357	0.0164889	0.00936777	0.254909	-0.00681674	0.21408	0.011728	0.760202	100	0.188333
	Damping	Fast	0.0281002	0.129633	0.0461359	1.76224	0.284193	0.769564	0.479697	0.0103164	0.01996	0.00801205	0.533701	0.0284034	0.25564	-0.018911	0.700995	100	0.2155
7	Null	Preferred	0.0378412	0.132308	0.039583	1.95995	0.281413	0.606599	0.583131	0.00990779	0.0146888	0.0100657	0.178924	0.0406579	0.259169	0.0605683	0.673879	100	0.1025
	Null	Fast	0.0331757	0.126188	0.0514006	2.04153	0.287199	0.702135	0.512222	0.00677001	0.0112589	0.00722179	0.297585	0.0452756	0.254585	0.0507117	0.679495	100	0.1275
	Amplification	Preferred	0.0415936	0.128453	0.0575964	2.31402	0.30005	0.617202	0.592626	0.0175394	0.0169757	0.0157523	0.689468	0.0541369	0.337744	0.0903451	0.700722	95.0461	0.122833
	Amplification	Fast	0.0379415	0.132552	0.0675289	2.42087	0.30049	0.691405	0.511212	0.012122	0.011805	0.00848441	0.407944	0.0659122	0.327047	0.081717	0.618414	98.2468	0.195
	Damping	Preferred	0.0188503	0.06599	0.0493299	1.63712	0.279084	0.594572	0.566162	0.00523653	0.0104276	0.0084161	0.460861	0.0448895	0.207982	0.0172828	0.61644	100	0.214167
	Damping	Fast	0.0229622	0.0878084	0.0532138	1.58397	0.286722	0.688498	0.506667	0.00659669	0.00841234	0.00606092	0.345635	0.0455987	0.24169	0.0110992	0.545235	99.5575	0.336667
9	Null	Preferred	0.0687451	0.237184	0.0402109	1.58004	0.354764	0.518823	0.642121	0.0185032	0.0281016	0.0283661	0.67275	0.0253937	0.368086	0.0427076	0.541884	100	0.230167
	Null	Fast	0.0669339	0.241647	0.0456425	1.9473	0.356123	0.625083	0.576667	0.0264995	0.0324491	0.0315582	0.452679	0.0390672	0.368511	0.078409	0.686664	96.7463	0.220833
	Amplification	Preferred	0.0763404	0.25107	0.0478782	2.25348	0.380671	0.515593	0.647071	0.0231684	0.0393601	0.0299064	0.698363	0.0441777	0.372818	0.0891912	0.62681	85.5998	0.37
	Amplification	Fast	0.0649085	0.212619	0.0589594	2.70918	0.367861	0.58182	0.537576	0.0333808	0.0484863	0.0226369	0.860215	0.0758074	0.42011	0.141974	0.752599	98.9904	0.175333
	Damping	Preferred	0.0526843	0.176922	0.0613828	1.73286	0.345851	0.523976	0.657273	0.026504	0.03292	0.0264119	0.483353	0.0556387	0.415343	0.0565518	0.570681	91.3628	0.400833
	Damping	Fast	0.0540951	0.213428	0.0657721	2.0482	0.358089	0.596251	0.554646	0.0205922	0.0369509	0.0200669	0.77645	0.0850368	0.490172	0.0652881	0.600003	94.113	0.423333
11	Null	Preferred	0.0487897	0.224177	0.0170631	1.74025	0.268815	0.662714	0.562828	0.00710334	0.0152961	0.0112522	0.678396	-0.00222693	0.225579	0.00356417	0.41586	100	0.206667
	Null	Fast	0.0428483	0.208342	0.0278403	1.81398	0.275175	0.771718	0.493838	0.00840847	0.0147782	0.00791628	0.485463	0.038929	0.243162	0.0213424	0.402868	99.6454	0.398333
	Amplification	Preferred	0.0416116	0.178052	0.0389377	1.99948	0.285329	0.627303	0.543636	0.00925391	0.0173601	0.0101473	0.415835	0.0460403	0.292805	0.0326706	0.489117	100	0.185833
	Amplification	Fast	0.043127	0.173367	0.0363203	2.3963	0.277693	0.782932	0.494949	0.0095892	0.0133066	0.00812827	0.726403	0.0429176	0.211346	-0.000649239	0.419958	100	0.226
	Damping	Preferred	0.0358537	0.180301	0.0312628	1.60053	0.272466	0.644555	0.550202	0.00806319	0.0157714	0.0104958	0.562884	0.0237984	0.248845	-0.000705221	0.33224	100	0.632
	Damping	Fast	0.0335357	0.176599	0.0382409	1.65819	0.274318	0.774858	0.49404	0.00676662	0.0148443	0.00637585	0.377264	0.0151793	0.311091	-0.003913	0.279506	97.9666	0.790833
5	Null	Preferred	0.0788589	0.31138	-0.0180239	1.74789	0.28934	0.584537	0.597677	0.00883813	0.0213291	0.0178902	0.417438	-0.0370483	0.247817	-0.0180552	0.499032	97.9579	0.3355
	Null	Fast	0.0693175	0.337037	-0.0228618	2.02802	0.287662	0.657915	0.471313	0.00779588	0.00932962	0.00633205	0.602961	-0.0239978	0.267017	-0.0210215	0.599524	94.1419	0.162
	Amplification	Preferred	0.0817266	0.278353	0.00355203	2.18661	0.318669	0.557577	0.57	0.013468	0.0146814	0.0208003	0.73625	0.0171522	0.320086	0.0237537	0.585914	89.659	0.275
	Amplification	Fast	0.0625131	0.280086	0.00525497	2.29503	0.314748	0.616788	0.440808	0.0201042	0.0374875	0.0192554	0.820776	0.031996	0.352962	0.0196722	0.588017	90.1275	0.258667
	Damping	Preferred	0.0469072	0.221913	-0.0110178	1.62244	0.278122	0.60415	0.61596	0.00944557	0.0105969	0.0113317	0.346995	-0.0129155	0.246507	-0.0207868	0.476197	92.2944	0.44
	Damping	Fast	0.0530683	0.274527	-0.0069996	1.53443	0.297174	0.655661	0.465354	0.00683069	0.00997631	0.00674811	0.616827	-0.00168729	0.389526	-0.0398894	0.406126	98.0884	0.540833
4	Null	Preferred	0.070979	0.2804	0.0143536	1.87499	0.324085	0.681642	0.58798	0.0118006	0.0226024	0.0116916	0.379262	0.00267793	0.294209	0.0166102	0.458975	94.5865	0.659167
	Null	Fast	0.0630973	0.298526	0.00490885	1.91357	0.318584	0.886951	0.451616	0.0221041	0.0195957	0.00955191	0.655449	0.00192912	0.373337	-0.0277349	0.416961	96.8837	0.2785
	Amplification	Preferred	0.0655006	0.241717	0.0277325	2.08753	0.251164	0.649718	0.573939	0.0178203	0.0365081	0.0186163	0.62957	0.0117219	0.189054	0.0300853	0.458862	93.2009	0.321
	Amplification	Fast	0.06409	0.311754	0.00468277	1.97934	0.254182	0.853457	0.44101	0.0236443	0.0214394	0.0074908	0.841426	0.00720592	0.234467	-0.0289408	0.362771	94.8848	0.36125
	Damping	Preferred	0.051053	0.244081	0.0135783	2.6616	0.232587	0.683331	0.587475	0.0177264	0.0224436	0.0109118	0.310041	0.000417647	0.219111	0.0104367	0.399964	93.8897	0.496667
	Damping	Fast	0.0521685	0.261753	0.0168161	1.62565	0.258312	0.873301	0.45202	0.0233287	0.011994	0.00728148	0.662475	-0.0244314	0.24415	-0.0331589	0.305727	96.9452	0.436
10	Null	Preferred	0.0468072	0.24295	-0.00892906	1.69801	0.274232	0.711041	0.578081	0.00671118	0.0147056	0.00888438	0.183021	-0.0340435	0.20194	0.0478815	0.614747	100	0.14
	Null	Fast	0.0479639	0.285331	-0.0114214	1.77256	0.279306	0.849007	0.485556	0.00644536	0.0125659	0.00717453	0.22872	-0.00977115	0.226071	0.0294895	0.551609	99.6416	0.15
	Amplification	Preferred	0.0464831	0.194692	0.0149249	1.9712	0.287319	0.709431	0.582525	0.0110279	0.0202642	0.0143102	0.423765	-0.0209836	0.22511	0.101199	0.650219	99.4995	0.161667
	Amplification	Fast	0.0444832	0.215382	0.0132313	1.97041	0.285456	0.832988	0.48101	0.00686299	0.0100086	0.00630758	0.240548	0.0175716	0.23204	-0.0408243	0.472844	100	0.18625
	Damping	Preferred	0.0356433	0.194216	-0.00155258	1.57	0.275314	0.711752	0.582828	0.00619805	0.017072	0.00937217	0.172677	-0.000691865	0.1984	0.060262	0.655956	100	0.131667
	Damping	Fast	0.0391624	0.233866	0.00143541	1.71336	0.279458	0.855456	0.488586	0.00652946	0.0132904	0.00700001	0.1184	0.0157769	0.234637	-0.0190664	0.48222	99.7024	0.2775
8	Null	Preferred	0.0565563	0.193458	0.0587913	1.96402	0.34059	0.357524	0.558283	0.0156246	0.0326724	0.0414049	0.332822	0.0556027	0.3805	0.0474872	0.594773	99.4904	0.203333
	Null	Fast	0.0467568	0.181092	0.0479775	2.01059	0.300548	0.502717	0.483939	0.0146679	0.0302336	0.014415	0.467861	0.0628584	0.292566	0.0479046	0.582412	100	0.202
	Amplification	Preferred	0.0545682	0.194331	0.0706016	2.67471	0.370827	0.313325	0.486162	0.0431134	0.0481385	0.041618	0.319156	0.0813798	0.38509	0.0533368	0.573458	99.7386	0.200833
	Amplification	Fast	0.0471336	0.185163	0.0725043	2.51714	0.348164	0.460687	0.464747	0.0322813	0.047417	0.0342662	0.675269	0.0650032	0.346644	0.0500111	0.508805	100	0.2475
	Damping	Preferred	0.0412855	0.152825	0.0596554	1.88167	0.324975	0.353932	0.544848	0.0169552	0.0300651	0.019762	0.206536	0.0706525	0.420272	0.0544152	0.574147	98.8434	0.31
	Damping	Fast	0.034042	0.157825	0.0601978	1.7747	0.302282	0.514683	0.494747	0.0151973	0.038448	0.0132745	0.266601	0.0706153	0.422764	0.042862	0.472291	100	0.326667
6	Null	Preferred	0.0486506	0.175862	0.0328251	2.00817	0.274856	0.502162	0.551818	0.00695228	0.0167162	0.016804	0.378824	0.0512389	0.31724	0.0538112	0.647369	99.0581	0.225833
	Null	Fast	0.0441428	0.17768	0.0440628	2.18922	0.288274	0.591015	0.496465	0.0103935	0.0213207	0.0171019	0.67867	0.0589966	0.316096	0.0601466	0.617974	97.58	0.213333
	Amplification	Preferred	0.0412754	0.133305	0.048873	2.52661	0.285183	0.504341	0.548586	0.0113064	0.0240097	0.0228576	0.514909	0.0552071	0.305535	0.076173	0.645309	95.1878	0.205
	Amplification	Fast	0.0405604	0.138231	0.0495464	2.27555	0.288834	0.580025	0.482121	0.0158609	0.020077	0.0169195	0.697388	0.0597975	0.30418	0.0221976	0.537576	90.5806	0.207917
	Damping	Preferred	0.0265236	0.116562	0.0338087	1.61484	0.248634	0.530307	0.577677	0.00951989	0.0175407	0.0201944	0.373668	0.0442582	0.287288	0.0272567	0.493645	99.7311	0.370833
	Damping	Fast	0.0230011	0.123554	0.0409657	1.74068	0.26064	0.608339	0.507677	0.00697813	0.0133436	0.0116784	0.617089	0.0560243	0.39557	0.0403756	0.471124	100	0.503333
2	Null	Preferred	0.0771069	0.255818	0.0274238	1.71769	0.32201	0.355703	0.650808	0.0102211	0.0275561	0.03096	0.314252	0.0196474	0.313335	0.00965442	0.586744	93.6172	0.13
	Null	Fast	0.0587245	0.277699	0.0271417	1.58684	0.289197	0.467126	0.543232	0.0108602	0.0314019	0.0201944	0.383126	0.0273402	0.288704	-0.0073575	0.456038	99.4908	0.258167
	Amplification	Preferred	0.0622416	0.209886	0.0347119	1.84429	0.289173	0.343561	0.630606	0.0135361	0.0377878	0.0389877	0.399807	0.033564	0.290647	0.033246	0.506044	100	0.135
	Amplification	Fast	0.0597663	0.229243	0.0347582	1.76412	0.310194	0.462304	0.541212	0.00951095	0.0287985	0.0278213	0.710703	0.0326961	0.311898	-0.0224818	0.458651	100	0.171667
	Damping	Preferred	0.0509693	0.184612	0.0412034	1.7027	0.311078	0.327062	0.600606	0.0120634	0.0359104	0.034161	0.397612	0.0414724	0.336004	0.0211184	0.538158	99.809	0.236667
	Damping	Fast	0.0547211	0.230192	0.0387957	1.76096	0.31674	0.44211	0.523131	0.013566	0.0367646	0.0174172	0.251632	0.0345476	0.317631	-0.00217633	0.42288	99.4013	0.500833
3	Null	Preferred	0.0372875	0.123985	0.0428071	1.58144	0.266066	0.67451	0.592222	0.0182183	0.0203331	0.0138914	0.729857	0.0258821	0.217814	0.0418046	0.439546	100	0.3025
	Null	Fast	0.0274683	0.150614	0.0389539	1.68094	0.2715	0.790322	0.474242	0.0152911	0.0152755	0.00821781	0.638286	0.00736368	0.225888	0.00833414	0.431127	100	0.306333
	Amplification	Preferred	0.0374161	0.145645	0.0596919	2.04002	0.28118	0.5905	0.522727	0.0174989	0.0440852	0.0301634	0.868575	0.0489802	0.307042	0.0562184	0.487823	100	0.1965
	Amplification	Fast	0.0265239	0.152556	0.0488934	1.7197	0.274856	0.750755	0.44899	0.0165282	0.0206367	0.0113834	0.868278	0.0153856	0.339492	0.0559474	0.391496	100	0.354
	Damping	Preferred	0.0227702	0.0821626	0.0455556	1.52373	0.263443	0.653248	0.577677	0.015032	0.0139619	0.0122748	0.718781	0.0151065	0.261085	-0.0452938	0.492219	100	0.231833
	Damping	Fast	0.0229946	0.11541	0.0412296	1.46759	0.268991	0.771156	0.466364	0.00682165	0.0134953	0.00775315	0.636252	-0.0259924	0.293898	-0.0367803	0.345319	100	0.459
1	Null	Preferred	0.0575868	0.190631	0.0556557	2.05797	0.317087	0.606915	0.605455	0.011771	0.0173593	0.0168591	0.830765	0.0625847	0.319175	0.0515289	0.756472	100	0.103333
	Null	Fast	0.0457138	0.186373	0.0536136	2.08851	0.281089	0.710963	0.523434	0.0103867	0.0158014	0.01287	0.797016	0.0632016	0.296247	-0.157091	0.40556	100	0.1625
	Amplification	Preferred	0.0495981	0.15804	0.0647169	2.33538	0.299447	0.607348	0.605051	0.0131309	0.028941	0.026356	0.91383	0.0748734	0.319832	0.0852156	0.772933	98.0505	0.134833
	Amplification	Fast	0.0464652	0.148719	0.0670288	2.29099	0.310999	0.71408	0.537475	0.0131998	0.0171646	0.0189706	0.865439	0.0745287	0.312277	0.00398337	0.556881	99.928	0.169167
	Damping	Preferred	0.0396346	0.144191	0.0565653	1.90584	0.29297	0.624026	0.619596	0.00875546	0.012606	0.0143512	0.809143	0.056337	0.308172	-0.0755886	0.508751	100	0.175333
	Damping	Fast	0.038095	0.168922	0.0605656	1.87138	0.302441	0.669003	0.508182	0.0104271	0.0284589	0.0234461	0.771583	0.0313366	0.338754	-0.0541382	0.443336	100	0.18875
